# Supplementary material for: Preliminary report of Mycoplasma Wenoynii and Candidatus Mycoplasma haemobos infection in Korean native cattle
Source: BMC Vet Res. 2024 Mar 26;20:121. doi: 10.1186/s12917-024-03976-2 (PMC10964582; doi:10.1186/s12917-024-03976-2)
Supplement: Supplementary file 1 — Supplementary Material 1 [file 12917_2024_3976_MOESM1_ESM.xlsx]

## Sheet: CMH_Homology
Supplementary Table 2. Comparison of Candidatus Mycoplasma haemobos sequence homology between our sequences and other countries
	OR425093	OR425094	OR425095	OR425096
OR425093		95.671	95.37	96.739
OR425094	95.671		94.907	95.435
OR425095	95.37	94.907		94.676
OR425096	96.739	95.435	94.676
MT341491_Brazil_Cattle	98.052	95.923	96.296	96.76
MG948628_Cuba_Cattle	98.052	95.923	96.296	96.76
AB740010_Japan_Cattle	97.802	95.425	96	96.247
KT985638_Malaysia_Cattle	98.052	95.923	96.296	96.76
MT241313_Philippines_Cattle	98.052	95.923	96.296	96.76
EF616467_Switzerland_Cattle	96.97	94.85	96.065	95.68
OM468184_Turkey_Cattle	98.906	97.155	96.744	97.593
KY328834_Brazil_Water buffalo	97.894	95.714	95.843	96.771
MG948631_Cuba_Water buffalo	98.052	95.923	96.296	96.76
MF992084_Mozambique_African buffalo	98.052	95.923	96.296	96.76
MT241316_Philippines_Water buffalo	98.052	95.923	96.296	96.76
OM747879_Turkey_Water buffalo	99.057	98.349	96.934	98.349
OM747880_Turkey_Water buffalo	99.057	98.349	96.934	98.349
