# Supplementary material for: Preliminary report of Mycoplasma Wenoynii and Candidatus Mycoplasma haemobos infection in Korean native cattle
Source: BMC Vet Res. 2024 Mar 26;20:121. doi: 10.1186/s12917-024-03976-2 (PMC10964582; doi:10.1186/s12917-024-03976-2)
Supplement: Supplementary file 2 — Supplementary Material 2 [file 12917_2024_3976_MOESM2_ESM.xlsx]

## Sheet: MW_Homology
Supplementary Table 1. Comparison of Mycoplasam wenyonii sequence homology between our sequences and other countries
	OR425074	OR425075	OR425076	OR425077	OR425078	OR425079	OR425080	OR425081	OR425082	OR425083	OR425084	OR425085	OR425086	OR425087	OR425088	OR425089	OR425090	OR425091	OR425092
OR425074		97.746	95.833	96.211	98.353	98.023	97.03	93.76	95.994	97.195	97.267	97.756	97.756	96.141	97.276	95.513	96.7	95.175	97.949
OR425075	97.746		96.779	97.035	99.341	97.694	97.195	94.581	95.974	97.195	97.577	98.551	98.873	96.769	98.229	96.296	96.205	96.007	98.632
OR425076	95.833	96.779		96.211	96.87	95.881	95.38	93.268	95.707	96.04	96.491	96.502	96.184	96.172	96.965	95.68	94.059	93.844	96.239
OR425077	96.211	97.035	96.211		97.364	96.54	95.71	93.081	94.399	95.38	96.198	96.376	96.54	98.678	97.529	97.529	94.554	94.01	96.923
OR425078	98.353	99.341	96.87	97.364		98.353	97.525	94.893	96.376	97.36	98.182	98.682	99.176	97.355	98.188	96.211	96.535	96.173	98.974
OR425079	98.023	97.694	95.881	96.54	98.353		98.35	93.904	95.881	97.855	97.686	97.199	97.858	96.033	97.364	95.387	96.865	96.007	98.291
OR425080	97.03	97.195	95.38	95.71	97.525	98.35		93.399	95.545	97.195	97.185	96.205	97.03	95.364	96.865	94.884	96.529	95.167	97.607
OR425081	93.76	94.581	93.268	93.081	94.893	93.904	93.399		92.611	94.224	94.069	94.581	94.581	92.586	93.596	91.79	92.904	92.346	95.214
OR425082	95.994	95.974	95.707	94.399	96.376	95.881	95.545	92.611		95.71	97.448	96.184	96.343	95.056	96.326	94.4	94.554	93.677	96.41
OR425083	97.195	97.195	96.04	95.38	97.36	97.855	97.195	94.224	95.71		97.682	97.03	97.69	95.53	96.535	95.05	96.198	95.667	97.778
OR425084	97.267	97.577	96.491	96.198	98.182	97.686	97.185	94.069	97.448	97.682		97.767	98.086	96.651	97.596	95.666	96.033	94.842	97.436
OR425085	97.756	98.551	96.502	96.376	98.682	97.199	96.205	94.581	96.184	97.03	97.767		97.933	96.332	97.604	95.68	95.545	95.507	98.12
OR425086	97.756	98.873	96.184	96.54	99.176	97.858	97.03	94.581	96.343	97.69	98.086	97.933		96.97	97.764	96	96.205	96.007	98.462
OR425087	96.141	96.769	96.172	98.678	97.355	96.033	95.364	92.586	95.056	95.53	96.651	96.332	96.97		96.955	98.074	94.876	93.677	96.581
OR425088	97.276	98.229	96.965	97.529	98.188	97.364	96.865	93.596	96.326	96.535	97.596	97.604	97.764	96.955		96.64	95.38	95.008	97.607
OR425089	95.513	96.296	95.68	97.529	96.211	95.387	94.884	91.79	94.4	95.05	95.666	95.68	96	98.074	96.64		93.729	93.511	96.068
OR425090	96.7	96.205	94.059	94.554	96.535	96.865	96.529	92.904	94.554	96.198	96.033	95.545	96.205	94.876	95.38	93.729		94.676	97.436
OR425091	95.175	96.007	93.844	94.01	96.173	96.007	95.167	92.346	93.677	95.667	94.842	95.507	96.007	93.677	95.008	93.511	94.676		98.291
OR425092	97.949	98.632	96.239	96.923	98.974	98.291	97.607	95.214	96.41	97.778	97.436	98.12	98.462	96.581	97.607	96.068	97.436	98.291
KY412804_Austria_Cattle	97.436	97.746	94.762	96.211	98.188	97.529	96.7	93.268	95.39	96.7	96.97	96.979	97.297	95.853	97.125	95.52	95.875	95.175	98.12
FJ375309_China_Cattle	97.756	98.712	95.079	96.87	99.176	97.858	96.865	94.253	95.548	97.03	97.129	97.933	98.251	96.332	97.284	95.68	96.205	96.007	98.974
HM538187_China_Cattle	97.436	98.39	94.762	96.54	98.847	97.529	96.535	93.924	95.231	96.7	96.81	97.615	97.933	96.013	96.965	95.36	95.875	95.674	98.632
MG948624_Cuba_Cattle	95.833	96.618	95.079	98.517	97.199	96.211	95.215	92.282	93.959	95.38	95.534	95.866	96.025	97.927	96.645	97.28	94.554	94.01	96.923
DQ641256_England_Cattle	95.28	96.061	94.057	96.916	96.587	95.6	94.605	91.844	93.413	94.934	94.984	95.317	95.476	96.417	95.455	95.767	93.946	93.729	96.63
EU367964_Japan_Cattle	95.68	96.463	94.929	98.355	97.039	96.053	95.058	92.131	93.81	95.222	95.382	95.714	95.873	97.771	96.491	97.125	94.399	93.854	96.758
OM468183_Turkey_Cattle	98.226	99.19	95.68	97.347	99.668	98.342	97.508	94.711	96.16	97.508	97.44	98.4	98.72	96.64	97.91	96.296	96.517	96.007	98.974
KY328836_Brazil_Water buffalo	96.37	96.683	95.09	97.963	97.284	96.944	96.769	93.57	94.763	96.259	95.908	95.908	96.236	97.054	96.711	97.035	95.586	93.548	96.51
HM538191_China_Water buffalo	97.115	98.068	94.444	96.211	98.517	97.199	96.205	93.596	94.913	96.37	96.491	97.297	97.615	95.694	96.645	95.04	95.545	95.341	98.291
MG948626_Cuba_Water buffalo	96.474	96.94	95.079	98.188	97.529	96.87	95.875	92.611	94.595	96.04	96.172	96.184	96.343	97.608	96.965	97.28	95.215	94.343	97.265
MG948627_Cuba_Water buffalo	97.756	98.39	95.079	96.705	99.012	98.023	97.03	94.089	95.548	97.195	97.129	97.615	97.933	96.013	97.284	95.68	96.37	95.84	98.803
OM747881_Turkey_Water buffalo	97.663	97.83	96.661	99.165	98.164	97.496	96.828	93.656	95.826	96.494	97.496	97.329	97.496	98.664	98.331	97.997	95.826	94.64	97.265
OM747882_Turkey_Water buffalo	97.663	97.83	96.661	99.165	98.164	97.496	96.828	93.656	95.826	96.494	97.496	97.329	97.496	98.664	98.331	97.997	95.826	94.64	97.265
MT241311_Philippines_Water buffalo	97.368	97.368	96.497	98.772	97.719	97.544	96.667	93.333	95.614	96.667	97.007	96.842	97.193	98.592	97.544	97.895	96.661	96.454	98.227
MF981847_Mozambique_African buffalo	97.265	97.436	95.556	95.675	97.924	97.405	97.227	94.483	96.239	96.707	97.436	97.265	97.436	95.897	97.094	95.214	96.367	94.291	97.331
